# Supplementary material for: Immunoglobulin E Detection Method Based on Cascade Enzymatic Reaction Utilizing Portable Personal Glucose Meter
Source: Sensors (Basel). 2021 Sep 24;21(19):6396. doi: 10.3390/s21196396 (PMC8513091; doi:10.3390/s21196396)
Supplement: Supplementary file 1 [file sensors-21-06396-s001.zip]

Archive with 1 entries (1 files):
- sensors-1365474-SI.pdf
